# Supplementary material for: Rhein Inhibits Microglia-Mediated Neuroinflammation and Neuronal Damage of Alzheimer’s Disease via Regulating the Glutamine–Aspartate–Arginine–NO Metabolic Pathway
Source: Int J Mol Sci. 2025 Jul 3;26(13):6404. doi: 10.3390/ijms26136404 (PMC12249630; doi:10.3390/ijms26136404)
Supplement: Supplementary file 1 [file ijms-26-06404-s001.zip]

Archive with 1 entries (1 files):
- ijms-3669381-supplementary.pdf
